# Supplementary material for: The Effect of an 8-Week Vegan Diet on the Nutritional Status and Performance of Semi-Professional Soccer Players—Results of the VegInSoc Study
Source: Nutrients. 2025 Jul 17;17(14):2351. doi: 10.3390/nu17142351 (PMC12299004; doi:10.3390/nu17142351)
Supplement: Supplementary file 1 [file nutrients-17-02351-s001.zip]

Archive with 1 entries (1 files):
- nutrients-3658457-supplementary.pdf
